# Supplementary material for: RAB10 Interacts with ABCB4 and Regulates Its Intracellular Traffic
Source: Int J Mol Sci. 2021 Jun 30;22(13):7087. doi: 10.3390/ijms22137087 (PMC8268348; doi:10.3390/ijms22137087)
Supplement: Supplementary file 1 [file ijms-22-07087-s001.zip]

Archive with 1 entries (1 files):
- ijms-1256849-supplementary.pdf
